# Supplementary material for: Synthesis of Trifluoromethylated Spiroisoxazolones via a [3+2] Cycloaddition of Nitrile Imines and Unsaturated Isoxazolones
Source: Molecules. 2025 Dec 24;31(1):73. doi: 10.3390/molecules31010073 (PMC12786404; doi:10.3390/molecules31010073)
Supplement: Supplementary file 1 [file molecules-31-00073-s001.zip]

Archive with 1 entries (1 files):
- molecules-4022635-supplementary.pdf
